# Supplementary material for: Programmable self-regulated molecular buffers for precise sustained drug delivery
Source: Nat Commun. 2022 Nov 2;13:6504. doi: 10.1038/s41467-022-33491-7 (PMC9630261; doi:10.1038/s41467-022-33491-7)
Supplement: Supplementary file 4 — Source Data [file 41467_2022_33491_MOESM4_ESM.xlsx]

## Sheet: Fig. 2
Panel 2B					Panel 2C			Panel 2D
Total quinine conc	log free quinine conc (uM)				Quinine/buffer ratio	log free quinine conc (uM)		Total quinine conc	log free quinine conc (uM)
	No buffer	Q1	Q0		2	0.4337			No buffer	0.5-Q0	0.5-Q1	0.8-Q1
0.05	-1.3118	-3.2125	-2.9824		1	-0.0047468		2.34	2.4153	0.099507	0.27734	0.72473
0.1	-1.0086	-2.8711	-3.189		0.5	-0.95296		4.59	4.8241	0.079494	0.24136	0.67804
0.5	-0.29825	-2.5114	-2.602		0.25	-1.5084		9.09	9.4958	0.084769	0.25458	0.66828
1	-0.0029086	-2.0786	-2.4236		0.125	-1.7412		18.09	18.386	0.086077	0.2552	0.60778
1.5	0.30305	-1.693	-2.0364					36.09	33.726	0.084046	0.28015	0.69859
2	0.55668	-1.3891	-1.8371
3.5	0.71319	-1.1687	-1.6464
5	0.89439	-0.99713	-1.4871
7.5	1.0168	-0.72355	-1.2506
10	1.1098	-0.46298	-1.0098
12.5	1.1847	-0.16943	-0.74991
15	1.2458	0.12723	-0.44668
17.5	1.2995	0.40457	-0.047382
20	1.3448	0.62134	0.31965
22.5	1.3847	0.77923	0.57606
25	1.4188	0.89772	0.75479
27.5	1.4491	0.98874	0.88676
30	1.4803	1.0655	0.98532
Panel 2F					Panel 2G			Panel 2H
Total doxo conc	log free doxo conc (uM)				Doxo/buffer ratio	log free doxo conc (uM)		Total doxo conc	log free doxo conc (uM)
	No buffer	D1	D0		2	0.44231			No buffer	0.5-D0	0.8-D0	0.5-D1
0.1	-2.3102		-1.083		1	-0.059953		3.4632	3.0692	0.13915	0.368	0.9094
0.5	-1.3549	-2.1313	-0.27863		0.5	-0.91691		6.7932	6.5839	0.14466	0.384	0.95491
1	-0.90835	-1.7011	0.035404		0.25	-1.4186		13.453	13.568	0.13962	0.36	0.91448
1.5	-0.64009	-1.4017	0.23032		0.125	-1.8292		26.773	27.888	0.11183	0.355	0.8898
2	-0.45943	-1.1383	0.34912					53.413	55.96	0.099783	0.327	0.71345
3	-0.14953	-0.70748	0.52245
4	0.05128	-0.35422	0.62908
5	0.19778	-0.059953	0.71006
6	0.31442	0.16602	0.76838
7	0.40841	0.32229	0.81542
8	0.48573	0.44623	0.85084
9	0.55306	0.54168	0.88497
10	0.6073	0.61721	0.91228

## Sheet: Fig. 3
Panel 3A				Panel 3B								Panel 3C						Panel 3D
Doxo conc (uM)	Cell viability	error bars		Doxo conc (uM)	Cell viability	error bars	Cell viability	error bars	Cell viability	error bars		Cellular [Doxo] (arb. units)	Normalized cell count						Nucleus doxo	error bar
0.003	1.038	0.01			No buffer		0.5-D0		0.3-D0				1 uM doxo	10 uM 0.5-D0	10 uM doxo	Not treated		1 uM doxo	280	36
0.01	1.0482	0.02		5.9418	0.01525	0.02151	0.2945	0.02776	0.77091	0.04271		1	0.033299	0.007399	0	0.56237		10 uM 0.5-D0	222	28
0.03	1.0316	0.022		15.825	0.014083	0.02489	0.35893	0.03814	0.79382	0.03249		2	0.029657	0.0091064	0	0.82017
0.1	1.0171	0.024		25.709	0.008546	0.01597	0.29667	0.07347	0.81168	0.02191		3	0.028616	0.011952	0	1
0.3	0.848	0.03		38.064	0.002614	0.02714	0.35037	0.0631	0.814	0.03428		4	0.032778	0.014798	0	0.93098
1	0.7126	0.02		50.418	0.000557	0.02034	0.36195	0.0676	0.80707	0.05051		5	0.039542	0.01992	0	0.67734
3	0.050766	0.027										6	0.050468	0.02675	0	0.41393
10	0.022877	0.036										7	0.067118	0.037564	0	0.23888
30	0.01106	0.042										8	0.09001	0.055208	0	0.14532
100	0.001355	0.032										9	0.11915	0.083665	0	0.096466
												10	0.15245	0.12578	0	0.068191
												11	0.19407	0.18213	0	0.049064
												12	0.24818	0.24986	0	0.035551
												13	0.32102	0.32726	0	0.026819
												14	0.40583	0.41491	0	0.020998
												15	0.49324	0.51736	0	0.01684
												16	0.58845	0.6329	0	0.013721
												17	0.69303	0.73648	0	0.011435
												18	0.79032	0.81047	0	0.0095634
												19	0.86941	0.87763	0	0.0079002
												20	0.93652	0.9391	0	0.0068607
												21	0.98751	0.96756	0	0.0060291
												22	1	0.97097	0	0.0054054
												23	0.97034	0.98122	0	0.0045738
												24	0.95161	1	0	0.0039501
												25	0.94849	1	0.0041494	0.0035343
												26	0.91675	0.96983	0.0041494	0.0031185
												27	0.86368	0.92715	0.0041494	0.0027027
												28	0.81738	0.88902	0.0041494	0.0027027
												29	0.76639	0.86113	0.0041494	0.0024948
												30	0.71072	0.84291	0.0041494	0.0022869
												31	0.65713	0.82186	0.0041494	0.0022869
												32	0.61811	0.78828	0.0041494	0.0022869
												33	0.58481	0.75071	0.0041494	0.002079
												34	0.53746	0.71941	0.0041494	0.002079
												35	0.48543	0.68355	0.0041494	0.0018711
												36	0.45109	0.642	0.0041494	0.0016632
												37	0.42768	0.60672	0.0041494	0.0016632
												38	0.39594	0.58053	0.0041494	0.0014553
												39	0.35588	0.55777	0.0041494	0.0012474
												40	0.32518	0.53102	0.0082988	0.0012474
												41	0.30593	0.49744	0.012448	0.0012474
												42	0.28616	0.46101	0.012448	0.0012474
												43	0.26067	0.42743	0.012448	0.0012474
												44	0.23465	0.3967	0.012448	0.0012474
												45	0.21332	0.36312	0.012448	0.0012474
												46	0.19563	0.33295	0.012448	0.0012474
												47	0.17742	0.30962	0.012448	0.0012474
												48	0.16129	0.29197	0.016598	0.0012474
												49	0.15036	0.27718	0.016598	0.0012474
												50	0.13996	0.25839	0.016598	0.0008316
												51	0.12799	0.23961	0.016598	0.0008316
												52	0.11394	0.22083	0.020747	0.0008316
												53	0.10354	0.20262	0.020747	0.0008316
												54	0.095213	0.18497	0.024896	0.0006237
												55	0.08845	0.16904	0.029046	0.0004158
												56	0.081165	0.15595	0.029046	0.0004158
												57	0.073361	0.14456	0.029046	0.0004158
												58	0.066077	0.13603	0.029046	0.0004158
												59	0.059834	0.12749	0.037344	0.0006237
												60	0.055151	0.11838	0.037344	0.0006237
												61	0.049948	0.10928	0.037344	0.0006237
												62	0.045786	0.097894	0.045643	0.0004158
												63	0.041623	0.088219	0.053942	0.0004158
												64	0.039022	0.079112	0.053942	0.0004158
												65	0.0359	0.07399	0.058091	0.0004158
												66	0.032258	0.069437	0.058091	0.0004158
												67	0.028616	0.064883	0.058091	0.0004158
												68	0.025494	0.059192	0.062241	0.0004158
												69	0.022893	0.0535	0.06639	0.0004158
												70	0.020291	0.049516	0.06639	0.0004158
												71	0.01873	0.045532	0.070539	0.0004158
												72	0.01769	0.042686	0.070539	0.0004158
												73	0.016649	0.039271	0.078838	0.0004158
												74	0.015609	0.036426	0.078838	0.0004158
												75	0.014568	0.033011	0.095436	0.0004158
												76	0.014048	0.030734	0.10373	0.0002079
												77	0.012487	0.028458	0.11203	0.0002079
												78	0.011967	0.02675	0.12033	0.0002079
												79	0.010926	0.025612	0.12863	0.0004158
												80	0.010406	0.023335	0.13693	0.0004158
												81	0.0098855	0.022197	0.14523	0.0004158
												82	0.0093652	0.020489	0.15768	0.0004158
												83	0.0078044	0.019351	0.16598	0.0004158
												84	0.0072841	0.017644	0.17012	0.0004158
												85	0.0067638	0.017075	0.18257	0.0004158
												86	0.0067638	0.015936	0.18257	0.0004158
												87	0.0062435	0.014229	0.19502	0.0004158
												88	0.0046826	0.014229	0.19502	0.0004158
												89	0.0046826	0.01309	0.21162	0.0004158
												90	0.0046826	0.01309	0.21992	0.0004158
												91	0.0041623	0.012521	0.23237	0.0004158
												92	0.0041623	0.011952	0.24066	0.0002079
												93	0.003642	0.011952	0.24896	0.0002079
												94	0.003642	0.010245	0.26141	0.0002079
												95	0.003642	0.010245	0.27801	0.0002079
												96	0.0031217	0.0096756	0.29046	0.0004158
												97	0.0031217	0.0091064	0.30705	0.0004158
												98	0.0031217	0.007399	0.3195	0.0004158
												99	0.0031217	0.007399	0.34025	0.0004158
												100	0.0031217	0.0068298	0.3527	0.0004158
												101	0.0031217	0.0056915	0.35685	0.0004158
												102	0.0031217	0.0056915	0.36515	0.0004158
												103	0.0026015	0.0056915	0.37344	0.0004158
												104	0.0026015	0.0056915	0.38589	0.0004158
												105	0.0020812	0.0062607	0.40249	0.0004158
												106	0.0020812	0.0056915	0.41494	0.0004158
												107	0.0020812	0.0056915	0.43154	0.0004158
												108	0.0020812	0.0051224	0.43154	0.0004158
												109	0.0020812	0.0039841	0.43154	0.0004158
												110	0.0020812	0.0039841	0.43154	0.0004158
												111	0.0020812	0.0039841	0.43983	0.0004158
												112	0.0020812	0.0039841	0.45228	0.0004158
												113	0.0020812	0.0028458	0.46058	0.0004158
												114	0.0015609	0.0028458	0.47303	0.0004158
												115	0.0015609	0.0028458	0.48133	0.0004158
												116	0.0015609	0.0028458	0.48963	0.0004158
												117	0.0020812	0.0028458	0.50207	0.0004158
												118	0.0020812	0.0028458	0.51867	0.0004158
												119	0.0020812	0.0028458	0.53942	0.0004158
												120	0.0015609	0.0028458	0.56432	0.0004158
												121	0.0015609	0.0022766	0.59336	0.0004158
												122	0.0015609	0.0017075	0.62241	0.0004158
												123	0.0015609	0.0017075	0.64315	0.0004158
												124	0.0015609	0.0017075	0.6473	0.0004158
												125	0.0015609	0.0017075	0.6473	0.0004158
												126	0.0015609	0.0017075	0.639	0.0002079
												127	0.0015609	0.0017075	0.64315	0.0002079
												128	0.0015609	0.0017075	0.66805	0.0002079
												129	0.0015609	0.0017075	0.6971	0.0002079
												130	0.0015609	0.0017075	0.72199	0.0002079
												131	0.0015609	0.0017075	0.74274	0.0002079
												132	0.0015609	0.0017075	0.75934	0.0002079
												133	0.0015609	0.0017075	0.76763	0.0002079
												134	0.0015609	0.0017075	0.76763	0.0002079
												135	0.0015609	0.0017075	0.76349	0.0002079
												136	0.0015609	0.0017075	0.75519	0.0002079
												137	0.0015609	0.0017075	0.74689	0.0002079
												138	0.0015609	0.0017075	0.75519	0.0002079
												139	0.0015609	0.0017075	0.77593	0.0002079
												140	0.0010406	0.0017075	0.79253	0.0002079
												141	0.0010406	0.0017075	0.80083	0.0002079
												142	0.00052029	0.0017075	0.80913	0.0002079
												143	0.00052029	0.0017075	0.81328	0.0002079
												144	0.00052029	0.0017075	0.82573	0.0002079
												145	0.00052029	0.0017075	0.84232	0.0002079
												146	0.00052029	0.0017075	0.85892	0.0002079
												147	0.00052029	0.0017075	0.86722	0.0002079
												148	0.00052029	0.0017075	0.87552	0.0002079
												149	0.00052029	0.0017075	0.88797	0.0002079
												150	0.0010406	0.0017075	0.88382	0.0002079
												151	0.0010406	0.0017075	0.86722	0.0002079
												152	0.0010406	0.0011383	0.85477	0.0002079
												153	0.0010406	0.00056915	0.85477	0.0002079
												154	0.0010406	0.00056915	0.87137	0.0004158
												155	0.0010406	0.00056915	0.89212	0.0004158
												156	0.0010406	0.00056915	0.91286	0.0004158
												157	0.0010406	0.00056915	0.92531	0.0004158
												158	0.0010406	0.00056915	0.92946	0.0004158
												159	0.0010406	0	0.92116	0.0004158
												160	0.00052029	0	0.91286	0.0004158
												161	0	0	0.90456	0.0004158
												162	0	0	0.90456	0.0004158
												163	0	0	0.92531	0.0004158
												164	0	0	0.94191	0.0002079
												165	0	0	0.9751	0.0002079
												166	0	0	0.9917	0.0002079
												167	0	0	0.99585	0.0002079
												168	0	0	1	0.0002079
												169	0	0	0.99585	0.0002079
												170	0.00052029	0	0.97095	0.0002079
												171	0.00052029	0	0.93776	0.0002079
												172	0.00052029	0	0.91286	0.0002079
												173	0.00052029	0	0.90456	0.0002079
												174	0.00052029	0	0.92116	0.0002079
												175	0.00052029	0	0.93776	0.0002079
												176	0	0	0.92946	0.0002079
												177	0	0	0.91701	0.0002079
												178	0	0	0.90041	0.0002079
												179	0	0	0.90041	0.0002079
												180	0	0	0.89627	0.0002079
												181	0	0	0.90041	0.0002079
												182	0	0	0.89627	0.0002079
												183	0	0	0.89212	0.0002079
												184	0	0	0.89627	0.0002079
												185	0	0	0.90871	0.0002079
												186	0	0	0.92531	0.0002079
												187	0	0	0.92946	0.0002079
												188	0	0	0.92116	0.0002079
												189	0	0	0.92116	0.0004158
												190	0	0	0.92116	0.0004158
												191	0	0	0.91286	0.0004158
												192	0	0	0.90871	0.0004158
												193	0	0	0.89627	0.0004158
												194	0	0	0.87967	0.0004158
												195	0	0	0.86722	0.0004158
												196	0	0	0.85477	0.0004158
												197	0	0	0.84232	0.0004158
												198	0	0	0.84647	0.0002079
												199	0	0	0.86307	0.0002079
												200	0	0	0.87967	0.0002079
												201	0	0	0.89212	0.0002079
												202	0	0	0.89627	0.0002079
												203	0	0	0.87967	0.0002079
												204	0	0	0.86307	0.0002079
												205	0	0	0.84232	0.0002079
												206	0	0	0.81743	0.0002079
												207	0	0	0.80913	0.0002079
												208	0	0	0.80913	0.0002079
												209	0	0	0.80913	0.0002079
												210	0	0	0.80498	0.0002079
												211	0	0	0.80083	0.0002079
												212	0	0	0.79668	0.0002079
												213	0	0	0.80498	0.0002079
												214	0	0	0.81328	0.0002079
												215	0	0	0.81743	0.0002079
												216	0	0	0.80913	0.0002079
												217	0	0	0.78423	0.0002079
												218	0	0	0.75934	0.0004158
												219	0	0	0.74689	0.0004158
												220	0	0	0.74689	0.0004158
												221	0	0	0.74689	0.0004158
												222	0	0	0.73029	0.0004158
												223	0	0	0.71784	0.0004158
												224	0	0	0.71784	0.0004158
												225	0	0	0.72199	0.0004158
												226	0	0	0.73029	0.0004158
												227	0	0	0.72614	0.0004158
												228	0	0	0.71369	0.0004158
												229	0	0	0.70539	0.0004158
												230	0	0	0.6888	0.0004158
												231	0	0	0.6805	0.0004158
												232	0	0	0.6722	0.0002079
												233	0	0	0.66805	0.0002079
												234	0	0	0.6639	0.0002079
												235	0	0	0.66805	0.0002079
												236	0	0	0.6722	0.0002079
												237	0	0	0.6639	0.0002079
												238	0	0	0.65145	0.0002079
												239	0	0	0.6473	0.0002079
												240	0	0	0.65145	0.0002079
												241	0	0	0.65145	0.0002079
												242	0.00052029	0	0.64315	0.0002079
												243	0.00052029	0	0.63485	0.0002079
												244	0.00052029	0	0.62656	0.0002079
												245	0.00052029	0	0.639	0.0002079
												246	0	0	0.6556	0.0004158
												247	0	0	0.6639	0.0004158
												248	0	0	0.6556	0.0004158
												249	0	0	0.63485	0.0004158
												250	0	0	0.60996	0.0004158
												251	0	0	0.58506	0.0004158
												252	0	0	0.57261	0.0004158
												253	0	0	0.56432	0.0004158
												254	0	0	0.56846	0.0004158
												255	0	0	0.56432	0.0002079
												256	0	0	0.56017	0.0002079
												257	0.00052029	0	0.55187	0.0002079
												258	0.00052029	0	0.52697	0.0002079
												259	0.00052029	0	0.51452	0.0002079
												260	0.00052029	0	0.50622	0.0002079
												261	0.00052029	0	0.51037	0.0002079
												262	0.00052029	0	0.51452	0.0002079
												263	0.00052029	0	0.51867	0.0002079
												264	0.00052029	0	0.51867	0.0002079
												265	0	0	0.51037	0.0002079
												266	0	0	0.51037	0.0002079
												267	0	0	0.51867	0.0002079
												268	0	0	0.51867	0.0002079
												269	0	0	0.52282	0.0004158
												270	0	0	0.53527	0.0004158
												271	0	0	0.55187	0.0004158
												272	0	0	0.54772	0.0004158
												273	0	0	0.53527	0.0004158
												274	0	0	0.51867	0.0004158
												275	0	0	0.49793	0.0004158
												276	0	0	0.47303	0.0004158
												277	0	0	0.45643	0.0004158
												278	0	0	0.45228	0.0004158
												279	0	0	0.45228	0.0004158
												280	0	0	0.46058	0.0004158
												281	0	0	0.46058	0.0002079
												282	0	0	0.44813	0.0002079
												283	0	0	0.42739	0.0002079
												284	0	0	0.41079	0.0002079
												285	0	0	0.39834	0.0002079
												286	0	0	0.39004	0.0002079
												287	0	0	0.39419	0.0002079
												288	0	0	0.40249	0.0002079
												289	0	0	0.41079	0.0002079
												290	0	0	0.41909	0.0002079
												291	0	0	0.42739	0.0002079
												292	0	0	0.42739	0.0002079
												293	0	0	0.42324	0.0002079
												294	0	0	0.41909	0.0002079
												295	0	0	0.40249	0.0002079
												296	0	0	0.39419	0.0002079
												297	0	0	0.38589	0.0002079
												298	0	0	0.38174	0.0002079
												299	0	0	0.37344	0.0002079
												300	0	0	0.36515	0.0002079
												301	0	0	0.36515	0.0002079
												302	0	0	0.36515	0.0002079
												303	0	0	0.35685	0.0002079
												304	0	0	0.34855	0.0002079
												305	0	0	0.34025	0.0002079
												306	0	0	0.33195	0.0002079
												307	0	0	0.33195	0.0002079
												308	0	0	0.3278	0.0002079
												309	0	0	0.3278	0.0002079
												310	0	0	0.3278	0.0002079
												311	0	0	0.3278	0.0002079
												312	0	0	0.3278	0.0002079
												313	0	0	0.3278	0.0002079
												314	0	0	0.3361	0.0002079
												315	0	0	0.34025	0.0002079
												316	0	0	0.3444	0.0002079
												317	0	0	0.34025	0.0002079
												318	0	0	0.3361	0
												319	0	0	0.3195	0
												320	0	0	0.30705	0
												321	0	0	0.29046	0
												322	0	0	0.28216	0
												323	0	0	0.27386	0.0002079
												324	0	0	0.26141	0.0002079
												325	0	0	0.25726	0.0002079
												326	0	0	0.26141	0.0002079
												327	0	0	0.26556	0.0002079
												328	0	0	0.27386	0.0002079
												329	0	0	0.28216	0.0002079
												330	0	0	0.28631	0.0002079
												331	0	0	0.28631	0.0002079
												332	0	0	0.28631	0.0002079
												333	0	0	0.29046	0.0002079
												334	0	0	0.28631	0.0002079
												335	0	0	0.27801	0.0002079
												336	0	0	0.27386	0.0002079
												337	0	0	0.26971	0.0002079
												338	0	0	0.26556	0.0002079
												339	0	0	0.26556	0.0002079
												340	0	0	0.27386	0.0002079
												341	0	0	0.28216	0.0002079
												342	0	0	0.29046	0.0002079
												343	0	0	0.29461	0.0002079
												344	0	0	0.29046	0.0002079
												345	0	0	0.28631	0.0002079
												346	0	0	0.27801	0.0002079
												347	0	0	0.26971	0.0002079
												348	0	0	0.26971	0.0002079
												349	0	0	0.26556	0.0002079
												350	0	0	0.27386	0.0002079
												351	0	0	0.27386	0.0002079
												352	0	0	0.27801	0.0002079
												353	0	0	0.27801	0.0002079
												354	0	0	0.27386	0.0002079
												355	0	0	0.26141	0.0002079
												356	0	0	0.25311	0.0002079
												357	0	0	0.24481	0.0002079
												358	0	0	0.23651	0.0002079
												359	0	0	0.22822	0.0002079
												360	0	0	0.23237	0.0002079
												361	0	0	0.23651	0.0002079
												362	0	0	0.23237	0.0002079
												363	0	0	0.23651	0.0002079
												364	0	0	0.23237	0.0002079
												365	0	0	0.23651	0.0002079
												366	0	0	0.23237	0.0002079
												367	0	0	0.22822	0.0002079
												368	0	0	0.23651	0.0002079
												369	0	0	0.23237	0.0002079
												370	0	0	0.23651	0.0002079
												371	0	0	0.23651	0.0002079
												372	0	0	0.22822	0.0002079
												373	0	0	0.22407	0.0002079
												374	0	0	0.21992	0.0002079
												375	0	0	0.22407	0.0002079
												376	0	0	0.22407	0.0002079
												377	0	0	0.22407	0.0002079
												378	0	0	0.22407	0.0002079
												379	0	0	0.21992	0.0002079
												380	0	0	0.21577	0.0002079
												381	0	0	0.20747	0.0002079
												382	0	0	0.19917	0.0002079
												383	0	0	0.19917	0.0002079
												384	0	0	0.19502	0.0002079
												385	0	0	0.19087	0.0002079
												386	0	0	0.19087	0.0002079
												387	0	0	0.18672	0.0002079
												388	0	0	0.18672	0.0002079
												389	0	0	0.18257	0.0002079
												390	0	0	0.18257	0.0002079
												391	0	0	0.18257	0.0002079
												392	0	0	0.18257	0
												393	0	0	0.18257	0
												394	0	0	0.18257	0
												395	0	0	0.18257	0
												396	0	0	0.18257	0
												397	0	0	0.19087	0
												398	0	0	0.18672	0
												399	0	0	0.18672	0
												400	0	0	0.19087	0
												401	0	0	0.18672	0
												402	0	0	0.19087	0
												403	0	0	0.18672	0
												404	0	0	0.18672	0
												405	0	0	0.17842	0
												406	0	0	0.17842	0.0002079
												407	0	0	0.17427	0.0002079
												408	0	0	0.17427	0.0002079
												409	0	0	0.17012	0.0002079
												410	0	0	0.17012	0.0002079
												411	0	0	0.17842	0.0002079
												412	0	0	0.17842	0.0002079
												413	0	0	0.17842	0.0002079
												414	0	0	0.18257	0.0002079
												415	0	0	0.17842	0.0002079
												416	0	0	0.18257	0.0002079
												417	0	0	0.17842	0.0002079
												418	0	0	0.17842	0.0002079
												419	0	0	0.17842	0
												420	0	0	0.17427	0
												421	0	0	0.17012	0
												422	0	0	0.17012	0
												423	0	0	0.17012	0
												424	0	0	0.16598	0
												425	0	0	0.16598	0
												426	0	0	0.16598	0
												427	0	0	0.16598	0
												428	0	0	0.16183	0
												429	0	0	0.16183	0
												430	0	0	0.15768	0
												431	0	0	0.16183	0
												432	0	0	0.16183	0
												433	0	0	0.15353	0
												434	0	0	0.15353	0
												435	0	0	0.14938	0
												436	0	0	0.14108	0.0002079
												437	0	0	0.14523	0.0002079
												438	0	0	0.14523	0.0002079
												439	0	0	0.14523	0.0002079
												440	0	0	0.14108	0.0002079
												441	0	0	0.14523	0.0002079
												442	0	0	0.14523	0
												443	0	0	0.14523	0
												444	0	0	0.14523	0
												445	0	0	0.14108	0
												446	0	0	0.14108	0
												447	0	0	0.14108	0
												448	0	0	0.14108	0
												449	0	0	0.14523	0
												450	0	0	0.14523	0
												451	0	0	0.14523	0
												452	0	0	0.14938	0
												453	0	0	0.14938	0
												454	0	0	0.14523	0
												455	0	0	0.13693	0.0002079
												456	0	0	0.13278	0.0002079
												457	0	0	0.13278	0.0002079
												458	0	0	0.13278	0.0002079
												459	0	0	0.13278	0.0002079
												460	0	0	0.13693	0.0002079
												461	0	0	0.13693	0.0002079
												462	0	0	0.14108	0.0002079
												463	0	0	0.14523	0.0002079
												464	0	0	0.14523	0
												465	0	0	0.13693	0
												466	0	0	0.14108	0
												467	0	0	0.13278	0
												468	0	0	0.13278	0
												469	0	0	0.12863	0
												470	0	0	0.12863	0
												471	0	0	0.12448	0
												472	0	0	0.12863	0
												473	0	0	0.12863	0
												474	0	0	0.12863	0
												475	0	0	0.12863	0
												476	0	0	0.12863	0
												477	0	0	0.13278	0
												478	0	0	0.13278	0
												479	0	0	0.13278	0
												480	0	0	0.13278	0
												481	0	0	0.13278	0
												482	0	0	0.13278	0
												483	0	0	0.13278	0
												484	0	0	0.13278	0
												485	0	0	0.13278	0
												486	0	0	0.13278	0
												487	0	0	0.12863	0
												488	0	0	0.12863	0
												489	0	0	0.12033	0
												490	0	0	0.12033	0
												491	0	0	0.11618	0
												492	0	0	0.11618	0
												493	0	0	0.12033	0
												494	0	0	0.12033	0
												495	0	0	0.12448	0
												496	0	0	0.12863	0
												497	0	0	0.12863	0
												498	0	0	0.13278	0
												499	0	0	0.12448	0
												500	0	0	0.12448	0
												501	0	0	0.12448	0
												502	0	0	0.12448	0
												503	0	0	0.12448	0
												504	0	0	0.12448	0
												505	0	0	0.12448	0
												506	0	0	0.12448	0
												507	0	0	0.12448	0
												508	0	0	0.12448	0
												509	0	0	0.12033	0
												510	0	0	0.12448	0
												511	0	0	0.12448	0
												512	0	0	0.12448	0
												513	0	0	0.12033	0
												514	0	0	0.11618	0
												515	0	0	0.11618	0
												516	0	0	0.11203	0
												517	0	0	0.10788	0
												518	0	0	0.10788	0
												519	0	0	0.099585	0
												520	0	0	0.099585	0
												521	0	0	0.095436	0
												522	0	0	0.095436	0
												523	0	0	0.099585	0
												524	0	0	0.10373	0
												525	0	0	0.099585	0
												526	0	0	0.099585	0
												527	0	0	0.095436	0
												528	0	0	0.099585	0
												529	0	0	0.099585	0
												530	0	0	0.099585	0
												531	0	0	0.10373	0
												532	0	0	0.10373	0
												533	0	0	0.10788	0
												534	0	0	0.11203	0
												535	0	0	0.11203	0
												536	0	0	0.11618	0
												537	0	0	0.11203	0
												538	0	0	0.11203	0
												539	0	0	0.11203	0
												540	0	0	0.10788	0
												541	0	0	0.11203	0
												542	0	0	0.11203	0
												543	0	0	0.11203	0
												544	0	0	0.11618	0
												545	0	0	0.11618	0
												546	0	0	0.11203	0
												547	0	0	0.10788	0
												548	0	0	0.10788	0
												549	0	0	0.099585	0
												550	0	0	0.099585	0
												551	0	0	0.099585	0
												552	0	0	0.099585	0
												553	0	0	0.095436	0
												554	0	0	0.095436	0
												555	0	0	0.095436	0
												556	0	0	0.091286	0
												557	0	0	0.082988	0
												558	0	0	0.082988	0
												559	0	0	0.082988	0
												560	0	0	0.082988	0
												561	0	0	0.087137	0
												562	0	0	0.087137	0
												563	0	0	0.091286	0
												564	0	0	0.091286	0
												565	0	0	0.091286	0
												566	0	0	0.091286	0
												567	0	0	0.091286	0
												568	0	0	0.091286	0
												569	0	0	0.091286	0
												570	0	0	0.087137	0
												571	0	0	0.082988	0
												572	0	0	0.082988	0
												573	0	0	0.082988	0
												574	0	0	0.082988	0
												575	0	0	0.082988	0
												576	0	0	0.091286	0
												577	0	0	0.095436	0
												578	0	0	0.099585	0
												579	0	0	0.099585	0
												580	0	0	0.099585	0
												581	0	0	0.099585	0
												582	0	0	0.099585	0
												583	0	0	0.099585	0
												584	0	0	0.091286	0
												585	0	0	0.082988	0
												586	0	0	0.082988	0
												587	0	0	0.082988	0
												588	0	0	0.078838	0
												589	0	0	0.074689	0
												590	0	0	0.074689	0
												591	0	0	0.082988	0
												592	0	0	0.082988	0
												593	0	0	0.082988	0
												594	0	0	0.087137	0
												595	0	0	0.091286	0
												596	0	0	0.095436	0
												597	0	0	0.095436	0
												598	0	0	0.095436	0
												599	0	0	0.095436	0
												600	0	0	0.091286	0
												601	0	0	0.087137	0
												602	0	0	0.082988	0
												603	0	0	0.078838	0
												604	0	0	0.078838	0
												605	0	0	0.078838	0
												606	0	0	0.078838	0
												607	0	0	0.082988	0
												608	0	0	0.082988	0
												609	0	0	0.087137	0
												610	0	0	0.087137	0
												611	0	0	0.082988	0
												612	0	0	0.082988	0
												613	0	0	0.082988	0
												614	0	0	0.078838	0
												615	0	0	0.078838	0
												616	0	0	0.074689	0
												617	0	0	0.074689	0
												618	0	0	0.078838	0
												619	0	0	0.074689	0
												620	0	0	0.074689	0
												621	0	0	0.074689	0
												622	0	0	0.078838	0
												623	0	0	0.074689	0
												624	0	0	0.074689	0
												625	0	0	0.078838	0
												626	0	0	0.078838	0
												627	0	0	0.074689	0
												628	0	0	0.074689	0
												629	0	0	0.074689	0
												630	0	0	0.074689	0
												631	0	0	0.070539	0
												632	0	0	0.070539	0
												633	0	0	0.06639	0
												634	0	0	0.06639	0
												635	0	0	0.06639	0
												636	0	0	0.062241	0
												637	0	0	0.062241	0
												638	0	0	0.06639	0
												639	0	0	0.06639	0
												640	0	0	0.070539	0
												641	0	0	0.06639	0
												642	0	0	0.06639	0
												643	0	0	0.06639	0
												644	0	0	0.06639	0
												645	0	0	0.06639	0
												646	0	0	0.074689	0
												647	0	0	0.078838	0
												648	0	0	0.078838	0
												649	0	0	0.078838	0
												650	0	0	0.074689	0
												651	0	0	0.074689	0
												652	0	0	0.074689	0
												653	0	0	0.074689	0
												654	0	0	0.074689	0
												655	0	0	0.074689	0
												656	0	0	0.074689	0
												657	0	0	0.074689	0
												658	0	0	0.074689	0
												659	0	0	0.078838	0
												660	0	0	0.078838	0
												661	0	0	0.070539	0
												662	0	0	0.070539	0
												663	0	0	0.070539	0
												664	0	0	0.06639	0
												665	0	0	0.06639	0
												666	0	0	0.06639	0
												667	0	0	0.06639	0
												668	0	0	0.06639	0
												669	0	0	0.06639	0
												670	0	0	0.06639	0
												671	0	0	0.06639	0
												672	0	0	0.06639	0
												673	0	0	0.06639	0
												674	0	0	0.070539	0
												675	0	0	0.070539	0
												676	0	0	0.06639	0
												677	0	0	0.06639	0
												678	0	0	0.06639	0
												679	0	0	0.062241	0
												680	0	0	0.058091	0
												681	0	0	0.058091	0
												682	0	0	0.062241	0
												683	0	0	0.058091	0
												684	0	0	0.058091	0
												685	0	0	0.058091	0
												686	0	0	0.058091	0
												687	0	0	0.058091	0
												688	0	0	0.058091	0
												689	0	0	0.058091	0
												690	0	0	0.053942	0
												691	0	0	0.053942	0
												692	0	0	0.049793	0
												693	0	0	0.049793	0
												694	0	0	0.049793	0
												695	0	0	0.045643	0
												696	0	0	0.045643	0
												697	0	0	0.045643	0
												698	0	0	0.049793	0
												699	0	0	0.049793	0
												700	0	0	0.053942	0
												701	0	0	0.053942	0
												702	0	0	0.053942	0
												703	0	0	0.053942	0
												704	0	0	0.058091	0
												705	0	0	0.058091	0
												706	0	0	0.058091	0
												707	0	0	0.058091	0
												708	0	0	0.053942	0
												709	0	0	0.053942	0
												710	0	0	0.053942	0
												711	0	0	0.058091	0
												712	0	0	0.058091	0
												713	0	0	0.058091	0
												714	0	0	0.058091	0
												715	0	0	0.058091	0
												716	0	0	0.058091	0
												717	0	0	0.053942	0
												718	0	0	0.049793	0
												719	0	0	0.049793	0
												720	0	0	0.045643	0
												721	0	0	0.045643	0
												722	0	0	0.045643	0
												723	0	0	0.045643	0
												724	0	0	0.045643	0
												725	0	0	0.045643	0
												726	0	0	0.041494	0
												727	0	0	0.045643	0
												728	0	0	0.045643	0
												729	0	0	0.045643	0
												730	0	0	0.045643	0
												731	0	0	0.049793	0
												732	0	0	0.049793	0
												733	0	0	0.045643	0
												734	0	0	0.045643	0
												735	0	0	0.045643	0
												736	0	0	0.045643	0
												737	0	0	0.045643	0
												738	0	0	0.041494	0
												739	0	0	0.041494	0
												740	0	0	0.041494	0
												741	0	0	0.045643	0
												742	0	0	0.049793	0
												743	0	0	0.049793	0
												744	0	0	0.053942	0
												745	0	0	0.053942	0
												746	0	0	0.053942	0
												747	0	0	0.053942	0
												748	0	0	0.053942	0
												749	0	0	0.049793	0
												750	0	0	0.049793	0
												751	0	0	0.049793	0
												752	0	0	0.045643	0
												753	0	0	0.045643	0
												754	0	0	0.041494	0
												755	0	0	0.041494	0
												756	0	0	0.045643	0
												757	0	0	0.041494	0
												758	0	0	0.041494	0
												759	0	0	0.041494	0
												760	0	0	0.041494	0
												761	0	0	0.041494	0
												762	0	0	0.049793	0
												763	0	0	0.049793	0
												764	0	0	0.049793	0
												765	0	0	0.049793	0
												766	0	0	0.049793	0
												767	0	0	0.053942	0
												768	0	0	0.049793	0
												769	0	0	0.049793	0
												770	0	0	0.045643	0
												771	0	0	0.045643	0
												772	0	0	0.041494	0
												773	0	0	0.045643	0
												774	0	0	0.045643	0
												775	0	0	0.045643	0
												776	0	0	0.045643	0
												777	0	0	0.045643	0
												778	0	0	0.045643	0
												779	0	0	0.045643	0
												780	0	0	0.045643	0
												781	0	0	0.045643	0
												782	0	0	0.041494	0
												783	0	0	0.041494	0
												784	0	0	0.041494	0
												785	0	0	0.041494	0
												786	0	0	0.041494	0
												787	0	0	0.041494	0
												788	0	0	0.037344	0
												789	0	0	0.037344	0
												790	0	0	0.033195	0
												791	0	0	0.033195	0
												792	0	0	0.033195	0
												793	0	0	0.037344	0
												794	0	0	0.033195	0
												795	0	0	0.033195	0
												796	0	0	0.033195	0
												797	0	0	0.033195	0
												798	0	0	0.037344	0
												799	0	0	0.041494	0
												800	0	0	0.041494	0
												801	0	0	0.041494	0
												802	0	0	0.045643	0
												803	0	0	0.045643	0
												804	0	0	0.041494	0
												805	0	0	0.041494	0
												806	0	0	0.041494	0
												807	0	0	0.041494	0
												808	0	0	0.041494	0
												809	0	0	0.041494	0
												810	0	0	0.041494	0
												811	0	0	0.037344	0
												812	0	0	0.037344	0
												813	0	0	0.037344	0
												814	0	0	0.037344	0
												815	0	0	0.041494	0
												816	0	0	0.041494	0
												817	0	0	0.037344	0
												818	0	0	0.037344	0
												819	0	0	0.037344	0
												820	0	0	0.033195	0
												821	0	0	0.033195	0
												822	0	0	0.033195	0
												823	0	0	0.033195	0
												824	0	0	0.033195	0
												825	0	0	0.033195	0
												826	0	0	0.033195	0
												827	0	0	0.033195	0
												828	0	0	0.037344	0
												829	0	0	0.037344	0
												830	0	0	0.033195	0
												831	0	0	0.033195	0
												832	0	0	0.033195	0
												833	0	0	0.033195	0
												834	0	0	0.037344	0
												835	0	0	0.037344	0
												836	0	0	0.037344	0
												837	0	0	0.037344	0
												838	0	0	0.037344	0
												839	0	0	0.037344	0
												840	0	0	0.037344	0
												841	0	0	0.037344	0
												842	0	0	0.037344	0
												843	0	0	0.041494	0
												844	0	0	0.037344	0
												845	0	0	0.037344	0
												846	0	0	0.037344	0
												847	0	0	0.037344	0
												848	0	0	0.037344	0
												849	0	0	0.037344	0
												850	0	0	0.033195	0
												851	0	0	0.033195	0
												852	0	0	0.033195	0
												853	0	0	0.029046	0
												854	0	0	0.029046	0
												855	0	0	0.033195	0
												856	0	0	0.033195	0
												857	0	0	0.033195	0
												858	0	0	0.033195	0
												859	0	0	0.033195	0
												860	0	0	0.033195	0
												861	0	0	0.029046	0
												862	0	0	0.029046	0
												863	0	0	0.029046	0
												864	0	0	0.029046	0
												865	0	0	0.029046	0
												866	0	0	0.033195	0
												867	0	0	0.033195	0
												868	0	0	0.033195	0
												869	0	0	0.033195	0
												870	0	0	0.033195	0
												871	0	0	0.033195	0
												872	0	0	0.029046	0
												873	0	0	0.029046	0
												874	0	0	0.029046	0
												875	0	0	0.029046	0
												876	0	0	0.024896	0
												877	0	0	0.024896	0
												878	0	0	0.024896	0
												879	0	0	0.024896	0
												880	0	0	0.024896	0
												881	0	0	0.024896	0
												882	0	0	0.024896	0
												883	0	0	0.029046	0
												884	0	0	0.029046	0
												885	0	0	0.029046	0
												886	0	0	0.024896	0
												887	0	0	0.024896	0
												888	0	0	0.024896	0
												889	0	0	0.024896	0
												890	0	0	0.020747	0
												891	0	0	0.020747	0
												892	0	0	0.020747	0
												893	0	0	0.020747	0
												894	0	0	0.020747	0
												895	0	0	0.020747	0
												896	0	0	0.020747	0
												897	0	0	0.020747	0
												898	0	0	0.020747	0
												899	0	0	0.016598	0
												900	0	0	0.016598	0
												901	0	0	0.020747	0
												902	0	0	0.020747	0
												903	0	0	0.020747	0
												904	0	0	0.020747	0
												905	0	0	0.020747	0
												906	0	0	0.020747	0
												907	0	0	0.020747	0
												908	0	0	0.020747	0
												909	0	0	0.020747	0
												910	0	0	0.020747	0
												911	0	0	0.020747	0
												912	0	0	0.020747	0
												913	0	0	0.016598	0
												914	0	0	0.016598	0
												915	0	0	0.016598	0
												916	0	0	0.016598	0
												917	0	0	0.016598	0
												918	0	0	0.016598	0
												919	0	0	0.020747	0
												920	0	0	0.020747	0
												921	0	0	0.020747	0
												922	0	0	0.020747	0
												923	0	0	0.020747	0
												924	0	0	0.020747	0
												925	0	0	0.020747	0
												926	0	0	0.020747	0
												927	0	0	0.020747	0
												928	0	0	0.020747	0
												929	0	0	0.020747	0
												930	0	0	0.020747	0
												931	0	0	0.020747	0
												932	0	0	0.020747	0
												933	0	0	0.020747	0
												934	0	0	0.020747	0
												935	0	0	0.020747	0
												936	0	0	0.024896	0
												937	0	0	0.024896	0
												938	0	0	0.024896	0
												939	0	0	0.024896	0
												940	0	0	0.020747	0
												941	0	0	0.020747	0
												942	0	0	0.020747	0
												943	0	0	0.020747	0
												944	0	0	0.020747	0
												945	0	0	0.020747	0
												946	0	0	0.020747	0
												947	0	0	0.020747	0
												948	0	0	0.020747	0
												949	0	0	0.020747	0
												950	0	0	0.020747	0
												951	0	0	0.016598	0
												952	0	0	0.016598	0
												953	0	0	0.016598	0
												954	0	0	0.016598	0
												955	0	0	0.016598	0
												956	0	0	0.016598	0
												957	0	0	0.016598	0
												958	0	0	0.016598	0
												959	0	0	0.016598	0
												960	0	0	0.016598	0
												961	0	0	0.016598	0
												962	0	0	0.016598	0
												963	0	0	0.016598	0
												964	0	0	0.020747	0
												965	0	0	0.020747	0
												966	0	0	0.020747	0
												967	0	0	0.020747	0
												968	0	0	0.016598	0
												969	0	0	0.016598	0
												970	0	0	0.016598	0
												971	0	0	0.016598	0
												972	0	0	0.016598	0
												973	0	0	0.016598	0
												974	0	0	0.016598	0
												975	0	0	0.016598	0
												976	0	0	0.020747	0
												977	0	0	0.020747	0
												978	0	0	0.020747	0
												979	0	0	0.020747	0
												980	0	0	0.020747	0
												981	0	0	0.020747	0
												982	0	0	0.020747	0
												983	0	0	0.020747	0
												984	0	0	0.016598	0
												985	0	0	0.016598	0
												986	0	0	0.016598	0
												987	0	0	0.016598	0
												988	0	0	0.012448	0
												989	0	0	0.0082988	0
												990	0	0	0.0082988	0
												991	0	0	0.0082988	0
												992	0	0	0.0082988	0
												993	0	0	0.0082988	0
												994	0	0	0.0082988	0
												995	0	0	0.0082988	0
												996	0	0	0.0082988	0
												997	0	0	0.0082988	0
												998	0	0	0.0082988	0
												999	0	0	0.0082988	0
												1000	0	0	0.012448	0
												1001	0	0	0.012448	0
												1002	0	0	0.012448	0
												1003	0	0	0.012448	0
												1004	0	0	0.012448	0
												1005	0	0	0.012448	0
												1006	0	0	0.012448	0
												1007	0	0	0.012448	0
												1008	0	0	0.016598	0
												1009	0	0	0.016598	0
												1010	0	0	0.016598	0
												1011	0	0	0.016598	0
												1012	0	0	0.016598	0
												1013	0	0	0.016598	0
												1014	0	0	0.016598	0
												1015	0	0	0.012448	0
												1016	0	0	0.012448	0
												1017	0	0	0.012448	0
												1018	0	0	0.012448	0
												1019	0	0	0.024896	0

## Sheet: Fig. 4
Panel 4A middle						Panel 4A right
Hours	Free doxo (nM)					0.5-D0 buffer reservoir	Time in therapeutic window (hrs)	error bars
	No buffer	Buffer reservoir (uM)				0	0.0276	0.943
		10	40	160		5	0.0687	4.013
0	140.15	140.9	138.95	self-quench		10	0.0782	4.9407
1	65.415	132.16	138.53	self-quench		20	0.0766	6.211
2	33.255	122.53	134.78	136.74		40	0.115	7.275
3	16.198	108.53	128.42	136.56		80	0.115	8.4963
4	8.1205	88.501	119.29	134.76		160	0.135	9.827
5	3.9431	67.626	106.64	130.32
6	1.9891	47.722	91.18	123.07
7	1.1634	31.045	72.083	112.9
8	0.58722	18.711	52.628	98.064
9	0.23294	10.805	37.144	80.467
10	0.046081	5.9108	24.301	62.228
11	0.018579	3.4361	14.962	45.425
12	0.067285	2.1429	8.947	30.873
13	0.032568	1.1057	6.0626	20.388
14	0.088361	0.85634	3.5363	13.794
15	0.098229	0.58279	2.1015	8.8027
Panel 4B middle							Panel 4B right
Hours	Free doxo (nM)						Buffer t1/2 (hrs)	Doxo t1/2 (hrs)	error bars	DNAse I conc
	No buffer	0.098 U/mL	0.39 U/mL	0.78 U/mL	6.25 U/mL		4.4291	164	15.861	0.098 U/mL
	0.41008	0.36004	0.37008	0.36655	0.40169		1.8548	82.1	4.6	0.39 U/mL
0.5	0.25987	0.61926	0.75376	0.94252	1.5312		1.0244	59.4	2.16	0.78 U/mL
1	0.23587	0.63985	0.86466	1.1945	2.1427		0.59978	52.8	2.4	1.56 U/mL
2	0.19931	0.65433	0.92291	1.5374	2.6751		0.19471	23.6	0.58	6.25 U/mL
3	0.17064	0.64881	1.003	1.6785	2.829		0.040166	9.15	0.29	No buffer
4	0.15091	0.65731	1.0294	1.7851	2.8874
5	0.13093	0.64599	1.0428	1.822	2.7757
6	0.11502	0.65267	1.0567	1.8069	2.673
7	0.10015	0.6461	1.0603	1.7833	2.542
8	0.087778	0.63361	1.0407	1.7517	2.4164
9	0.075392	0.62877	1.0262	1.7169	2.231
10	0.065529	0.61892	1.0021	1.6624	2.0933
11	0.064098	0.62281	0.98592	1.6147	1.9576
12	0.057548	0.60351	0.96816	1.5277	1.8339
24	0.016923	0.53093	0.78721	1.0813	0.91942

## Sheet: Fig. 5
Panel 5A middle										Panel 5A right
Hours	Total doxo (uM)									Buffer t1/2 (hrs)	Doxo t1/2 (hrs)	error bars	Condition
	No buffer	error bars	D0	error bars	G-quad	error bars	D0-thioate	error bars		0.1	8.1202	0.49	No buffer
0.083333	9.3214	0.11516	9.2195	0.38554	9.0497	0.41687	9.2557	0.56503		5.7633	13.132	0.89	D0
0.5	8.7497	0.36742	8.9331	0.43853	9.3497	0.057177	8.6571	0.30297		7.8089	15.049	1.21	G-quad
1	8.9191	0.80587	8.6027	0.09778	8.71	0.34922	8.2395	0.31631		10.194	21.64	0.55	D0-thioate
2	8.3129	0.1673	8.3557	0.58957	8.7006	0.34919	8.4297	0.054586
4	6.5641	0.090562	7.233	0.14681	7.8323	0.27067	7.4013	0.098279
6	5.4687	0.10264	6.3365	0.26076	7.2953	0.36579	6.2337	0.22499
8	4.7611	0.25644	5.5194	0.17418	6.8107	0.22292	6.2019	0.37786
12	3.976	0.080678	5.1361	0.16821	5.579	0.41331	4.9219	0.98148
24	1.0603	0.060965	3.0623	0.1247	2.9628	0.28555	4.4476	0.063019
36	0.82464	0.0056555	1.4214	0.048244	2.7898	0.1238	4.1972	0.19839
48	0.42484	0.0066468	0.56578	0.032223	1.904	0.053212	3.70664	0.282146
72	0.21818	0.023419	0.23559	0.018021	1.0427	0.2035	2.2318	0.25969
96	0.17088	0.004697	0.18521	0.0066632	0.62682	0.028035	2.0991	0.10216
148	0.16114	0.039121	0.16872	0.0060891	0.25489	0.010616	1.2772	0.044484
290	0.20336	0.01224	0.18716	0.0090559	0.24645	0.015549	0.33797	0.02244
460	0.22046	0.0035107	0.18173	0.0080626	0.25722	0.010877	0.29747	0.021082
Panel 5B middle										Panel 5B right
Hours	Water doxo (uM)									Condition	log P	error bars
	No buffer	error bars	D0	error bars	D0-C16	error bars	D0-chol	error bars		No buffer	0.75719	0.039242
0.5	6.36	0.17	8.6	0.2	8.47	0.38	8.25	0.32		D0	0.093782	0.01509
1	5.12	0.04	8.46	0.15	7.95	0.13	8.26	0.29		D0-C16	0.16186	0.020438
2	4.15	0.02	8.2	0.05	7.8	0.14	8.23	0.16		D0-chol	0.47899	0.033887
4	2.46	0.03	7.74	0.23	7.51	0.02	7.82	0.1
6	1.68	0.02	7.22	0.07	6.99	0.01	7.19	0.03
8	1.47	0.06	6.56	0.17	6.41	0.09	6.76	0.19
12	1.29	0.01	6.16	0.16	5.96	0.09	6.2	0.21
24	1.27	0.09	5.1	0.01	4.93	0.03	4.59	0.05
36	1.18	0.05	4.4	0.02	4.19	0.06	3.62	0.01
48	1.28	0.07	4.09	0.02	3.74	0.03	2.92	0.07
72	1.32	0.01	3.79	0.11	3.54	0.03	2.41	0.14
96	1.37	0.04	3.85	0.01	3.55	0.11	2.43	0.12
Panel 5C middle										Panel 5C right
Hours	Blood doxo (uM)									Condition	Buffer t1/2 (hrs)	error bar	Doxo t1/2 (hrs)	error bars
	No buffer	error bars	D0-L-thioate	error bars	D0-L-thioate-C16	error bars				No buffer	0.01	0	1.2375	0.03452
5	24.068	4.8338	324.88	32.621	401.75	17				D0-L-thioate	22	2	5.0231	0.31419
15	5.2844	2.1369	75.747	5.786	334.63	23.316				D0-L-thioate-C16	234	24	27.518	2.7843
30	2.3675	0.39874	24.853	3.7244	191.69	14.928
60	1.3563	0.27735	8.6053	1.3288	89.794	11.206
90	0.87903	0.096601	6.7588	3.6303	56.092	9.2744
120	0.64752	0.096683	2.8468	0.42514	37.038	7.664
240	0.6475	0.073942	1.2782	0.35878	10.927	2.4367
1440	0.59584	0.1774	0.52981	0.20367	0.56339	0.17105

## Sheet: Fig. 6
Panel 6B					Panel 6D
Organ	%				Organ	%
	No buffer	doxo + D0	doxo + D0-C16			No buffer	doxo + D0	doxo + D0-C16
Thymus	3.3	1.2	0.018		Thymus	3.4	5.7	3.9
Coeur	4.4	1.1	0.013		Coeur	4.2	3.3	2.8
Poumon	12.1	6.4	0.073		Poumon	26.4	16.7	7.9
Foie	60.3	25	0.338		Foie	53.7	62	66.2
Reins	10.3	2.3	0.039		Reins	7.9	6.6	5.7
Rate	1.6	0.9	0.012		Rate	1.9	2.3	2.4
Pancreas	2	0.4	0.006		Pancreas	2.3	2.7	1.8
Plama	6	62.8	99.5		Plama	0.2	0.7	9.3
Panel 6E					Panel 6F
Condition	delta mass (g)	error bar			Condition	delta HR (bpm)	error bar
No buffer	0.066667	1.0333			No buffer	9.3	8.8
doxo + D0	1.5167	1.1833			doxo + D0	92.4	20.2
doxo + D0-C16	1.6833	0.85			doxo + D0-C16	83.5	13.2
D0	2.5	1.5667			D0	44.9	26.1
D0-C16	2.35	0.93333			D0-C16	-2.7	22.4
PBS	2.7167	0.91667			PBS	-1.3	17.9

## Sheet: Fig. S1
Panel S1A				Panel S1B
Wavelength (nm)	Fluorescence (arb. Units			Wavelength (nm)	Fluorescence (arb. Units
	Quinine	Quinine + DNA buffer			Doxo	Doxo + DNA buffer
342.03	3.8929	0.94468		511.94	5.253	7.5609
342.96	4.6249	1.0388		512.98	5.0845	8.1438
344.06	5.5124	1.1667		514.02	4.8674	8.1307
345	6.6882	1.094		515.07	4.7188	8.3163
345.93	7.7362	0.94629		515.97	5.1178	8.238
347.03	8.8864	0.88251		517.01	5.7245	8.3588
347.96	10.042	0.85557		518.05	6.4748	7.7156
349.06	11.465	0.84383		518.95	7.1074	8.1824
350	12.96	0.8033		520	7.5724	8.2758
351.07	14.712	0.86782		521.04	7.566	8.0947
352	16.42	0.94798		521.94	8.0258	7.6422
353.07	18.219	0.83035		522.98	9.335	8.0266
354	20.348	0.99268		524.02	10.755	8.3581
355.07	22.294	1.1126		525.07	11.383	7.8358
356	23.867	1.2324		525.97	12.932	7.2865
357.07	25.581	1.1737		527.01	15.556	7.4686
358	28.544	1.3416		528.05	17.744	7.697
359.07	30.753	1.3957		528.95	19.656	7.4798
360	32.52	1.5212		530	23.215	7.4411
361.07	34.208	1.4975		531.04	26.173	7.3784
362	36.886	1.6145		531.94	29.591	6.7768
363.07	39.271	1.4853		532.98	33.348	6.3886
364	42.137	1.7874		534.02	39.567	6.2788
365.07	44.794	2.0432		535.07	43.15	6.3324
366	47.152	2.553		535.97	47.577	5.9936
367.07	49.154	2.7645		537.01	53.496	6.489
368	51.25	2.9822		538.05	61.139	6.8388
369.07	53.487	3.2803		538.95	67.377	7.016
370	54.989	3.743		540	72.466	6.2048
371.07	56.809	4.1338		541.04	77.089	6.0537
372	58.405	3.886		541.94	84.843	6.146
373.07	59.882	3.5919		542.98	93.072	6.5919
374	61.019	3.4088		544.02	100.97	6.3366
375.07	61.651	3.3909		545.07	105.69	5.7344
376	62.449	3.1008		545.97	111.36	5.6044
377.07	62.642	2.8779		547.01	117.4	5.7191
378	63.372	2.6654		548.05	123.18	6.1268
379.07	63.488	2.5245		548.95	126.77	5.6953
380	64.418	2.1704		550	128.97	5.4452
381.07	64.747	1.7913		551.04	132.39	4.6839
382	65.248	1.8212		551.94	137.65	4.7429
383.07	65.216	2.119		552.98	142	4.6106
384	65.152	2.4695		554.02	143.65	5.048
385.07	65.144	2.4759		555.07	146.4	5.201
386	64.976	2.524		555.97	148.67	5.1761
387.07	64.655	2.4882		557.01	148.23	4.9375
388	64.565	2.2961		558.05	146.07	4.8846
389.07	65.602	2.254		558.95	147.24	5.137
390	64.776	2.4679		560	147.89	5.074
391.06	63.757	2.6109		561.02	147.23	5.1815
391.96	63.243	2.6223		562.05	148.21	5.2391
393.03	63.38	2.6419		562.94	147.11	5.104
393.93	62.809	2.6754		563.97	146.68	5.1775
395	61.456	2.5219		565	147.51	5.5465
396.06	60.647	2.5486		566.02	147.64	5.6363
396.96	60.08	2.4424		567.05	145.63	5.3498
398.03	60.037	2.5017		567.94	144.7	5.4409
398.93	59.859	2.4804		568.97	146.51	6.1155
400	58.979	2.551		570	145.42	6.3233
401.07	57.418	2.7089		571.02	144.18	6.1075
402	55.51	2.9556		572.05	145.44	6.046
403.07	54.121	2.9185		572.94	149.11	6.4445
404	52.948	2.8403		573.97	152.04	6.9976
405.07	51.868	2.9383		575	152.45	7.0596
406	51.086	2.9151		576.02	153.11	6.5831
407.07	50.027	2.8468		577.05	154.84	5.5973
408	49.483	2.679		577.94	159.13	5.7081
409.07	48.843	2.6543		578.97	163.78	6.4856
410	47.573	2.8602		580	165.43	6.4576
411.06	46.08	2.9881		581.02	167.02	5.4
411.96	45.002	2.9955		582.05	170.59	4.8525
413.03	43.929	2.8032		582.94	174.43	5.0391
413.93	42.912	2.8013		583.97	177.25	4.7433
415	42.092	2.7285		585	182.95	3.9771
416.06	41.187	2.7664		586.02	186.61	3.7808
416.96	40.186	2.7401		587.05	188.94	4.0342
418.03	39.011	2.777		587.94	188.89	4.1626
418.93	37.912	2.8234		588.97	191.62	3.9229
420	36.696	2.7004		590	193.31	3.602
421.07	36.055	2.7382		591.02	195.44	3.3179
422	34.883	2.7356		592.05	195.72	3.3565
423.07	34.229	2.8727		592.94	195.96	3.7181
424	33.843	2.8355		593.97	194.28	3.6683
425.07	33.4	2.9475		595	195.35	3.4115
426	31.71	2.8601		596.02	196.93	3.6239
427.07	30.442	2.8851		597.05	196.74	3.8199
428	29.451	2.5503		597.94	193.01	3.645
429.07	28.999	2.5485		598.97	191.29	3.4055
430	28.598	2.7558		600	190.77	3.4911
431.06	28.195	3.0498		601.02	188.2	3.5746
431.96	27.045	2.7194		602.05	182.98	3.3319
433.03	25.996	2.414		602.94	177.49	3.458
433.93	25.409	2.4683		603.97	175.51	3.6338
435	25.138	2.7566		605	171.12	3.4566
436.06	24.809	2.9417		606.02	166.62	3.3316
436.96	24.391	2.8425		607.05	162.98	3.5197
438.03	23.569	2.6942		607.94	160.09	3.4219
438.93	22.871	2.7139		608.97	154.73	2.8355
440	22.616	2.6764		610	151.19	2.5139
441.06	22.205	2.6415		611.01	149.65	2.7961
441.96	21.615	2.569		612.02	146.23	2.8508
443.03	21.481	2.5478		613.04	140.85	3.1275
443.93	21.607	2.4626		614.05	137.34	3.061
445	21.25	2.3344		615.07	134.38	2.7499
446.06	20.466	2.2563		615.94	132.65	2.6255
446.96	19.913	2.2985		616.95	129.47	2.788
448.03	19.313	2.4701		617.97	126.89	3.0943
448.93	19.133	2.4348		618.98	122.99	2.6903
450	18.852	2.2598		620	120.78	2.7365
451.06	18.838	2.2171		621.02	118.07	2.5977
451.96	18.524	2.3035		622.05	113.73	2.6552
453.03	18.359	2.3841		622.94	110.49	2.7072
453.93	18.172	2.3202		623.97	110.78	2.6925
455	17.847	2.2807		625	111.19	2.598
456.06	17.401	2.3139		626.02	108.98	2.3769
456.96	17.089	2.2821		627.05	108.04	2.4415
458.03	16.722	2.2051		627.94	108.43	2.4019
458.93	16.099	2.1612		628.97	106.3	2.5014
460	15.78	2.098		630	102.94	2.4839
461.06	15.987	2.0411		631.01	101.53	2.494
461.96	15.878	2.0649		632.02	101.17	2.808
463.03	15.439	2.2228		633.04	99.939	2.8907
463.93	15.105	2.1182		634.05	99.222	2.5419
465	14.892	2.0219		635.07	98.512	2.0984
466.06	14.983	1.8292		635.94	95.051	1.9715
466.96	14.688	1.8887		636.95	94.628	2.1134
468.03	14.077	1.7643		637.97	94.66	2.1157
468.93	13.557	1.86		638.98	97.124	2.0212
470	13.43	1.8395		640	93.717	1.8596
471.06	13.191	1.9341		641.01	91.992	1.9038
471.96	13.115	1.836		642.02	89.816	2.0729
473.03	12.92	1.7954		643.04	90.17	2.0806
473.93	12.639	1.7837		644.05	87.316	2.1098
475	12.272	1.8254		645.07	85.609	2.076
476.06	11.888	1.8375		645.94	83.604	1.9696
476.96	11.612	1.7193		646.95	83.117	2.031
478.03	11.227	1.5847		647.97	82.317	1.9369
478.93	11.205	1.5422		648.98	81.058	2.0824
480	10.883	1.638		650	77.833	1.8426
481.04	10.708	1.5827		651	75.085	1.9535
481.94	10.225	1.5261		652	74.976	1.7367
482.98	10.275	1.3743		653	73.532	1.6234
484.02	10.169	1.2601		654	71.005	1.5142
485.07	9.8441	1.2703		655	68.864	1.8706
485.97	9.309	1.3627		656	68.439	1.9583
487.01	9.2218	1.3785		657	66.064	2.0329
488.05	9.065	1.2729		658	62.502	1.9136
488.95	9.0435	1.3145		659	60.079	1.864
490	8.7092	1.2138		660	59.126	1.596
491.06	8.2963	1.2109		661.01	57.3	1.5953
491.96	8.0027	1.1595		662.02	56.327	1.4473
493.03	8.0402	1.2786		663.04	55.627	1.4315
493.93	7.9853	1.3887		664.05	54.792	1.4661
495	7.6069	1.3627		665.07	51.321	1.5884
496.06	7.298	1.2262		665.94	48.519	1.4832
496.96	7.2921	1.0873		666.95	47.867	1.6071
498.03	7.0329	1.0381		667.97	47.957	1.6044
498.93	6.7245	0.96415		668.98	46.332	1.566
500	6.2721	1.1389		670	43.148	1.4329
501.04	6.2919	1.0352		671	40.915	1.4323
501.94	6.0686	0.91627		672	39.868	1.2746
502.98	6.1205	0.75331		673	38.924	1.0465
504.02	5.7231	0.9175		674	37.042	1.0488
505.07	5.5142	0.85046		675	36.129	1.281
505.97	5.264	0.82607		676	35.878	1.3164
507.01	5.4555	0.89278		677	35.243	1.4789
508.05	5.5095	0.87793		678	32.135	1.3881
508.95	5.2183	0.92589		679	31.281	1.1591
510	4.7612	0.87351		680	31.479	0.85278
511.04	4.4414	0.9055		681	31.342	1.0385
511.94	4.6182	0.75448		682	28.959	1.2793
512.98	4.6425	0.90121		683	27.3	1.3598
514.02	4.7422	0.88721		684	26.91	1.4237
515.07	4.5587	0.87279		685	26.382	1.3262
515.97	4.3567	0.8242		686	26.404	1.1612
517.01	4.1157	0.78514		687	26.429	0.98846
518.05	4.1098	0.7635		688	25.617	0.94208
518.95	3.8763	0.76409		689	24.757	1.0241
520	3.6953	0.72984		690	23.697	0.99689
521.04	3.6814	0.6483		691	23.882	0.97955
521.94	3.6467	0.59351		692	22.804	0.96714
522.98	3.5067	0.67844		693	23.115	1.0213
524.02	3.4827	0.704		694	22.013	0.91098
525.07	3.5291	0.801		695	22.073	0.83896
525.97	3.2137	0.60953		696	21.498	1.0671
527.01	2.8128	0.5626		697	21.742	1.0582
528.05	2.5227	0.43477		698	21.257	0.92267
528.95	2.6002	0.59031		699	20.688	0.73049
530	2.8877	0.61701		700	20.248	0.83921
531.04	2.9877	0.69945		700.98	19.058	0.71173
531.94	2.9075	0.57796		701.97	18.513	0.69612
532.98	2.7877	0.54452		702.95	18.041	0.8172
534.02	2.696	0.60052		703.94	19.168	1.007
535.07	2.4681	0.54969		705.07	19.066	1.0401
535.97	2.2746	0.46432		706.05	18.263	1.1119
537.01	2.25	0.43286		707.04	16.904	1.0903
538.05	2.2456	0.49241		708.02	16.809	0.96492
538.95	2.1247	0.45771
540	1.998	0.57167
541.04	1.9869	0.61124
541.94	2.0872	0.52787
542.98	2.0541	0.53486
544.02	1.8886	0.681
545.07	1.9844	0.68622
545.97	1.9258	0.58996
547.01	1.7164	0.46354
548.05	1.6059	0.31993

## Sheet: Fig. S3
Panel S3A							Panel S3B							Panel S3C
Q0		Q1		Q2			D0		D1		D2			Conc ds-DNA of D0 (uM)	Fluo norm
DNA buffer (uM)	Fluo norm	DNA buffer (uM)	Fluo norm	DNA buffer (uM)	Fluo norm		DNA buffer (uM)	Fluo norm	DNA buffer (uM)	Fluo norm	DNA buffer (uM)	Fluo norm		0	1
0.00091111	0.95989	0.00092	0.97083	0.003	0.94615		0.0012	0.9884	0.0005	0.9777	0.001	0.95312		0.25	0.8066
0.0027333	0.91695	0.00276	0.96573	0.01	0.92672		0.0036	0.89592	0.0015	0.95421	0.003	0.93887		0.5	0.61269
0.0091111	0.85244	0.0092	0.93202	0.03	0.90257		0.012	0.82651	0.005	0.93954	0.01	0.92446		0.75	0.44088
0.027333	0.69811	0.0276	0.86137	0.1	0.87186		0.036	0.74934	0.015	0.90658	0.03	0.89921		1	0.29769
0.091111	0.50071	0.092	0.73267	0.3	0.82009		0.12	0.52217	0.05	0.85711	0.1	0.87319		1.25	0.19512
0.27333	0.2096	0.276	0.46158	1	0.68411		0.36	0.26168	0.15	0.73812	0.3	0.82257		1.5	0.13056
0.91111	0.067947	0.92	0.16104	3	0.46006		1.2	0.094839	0.5	0.4859	1	0.72586		2	0.069352
2.7333	0.026718	2.76	0.051789	10	0.21062		3.6	0.038122	1.5	0.23464	3	0.51613		3.75	0.023478
		9.2	0.01464	30	0.08488		12	0.02511	5	0.086904	10	0.24677		5	0.016002
				100	0.030599		36	0.030227	15	0.045571	30	0.099415		10	0.0080622
											100	0.017944		15	0.0057546

## Sheet: Fig. S4
Panel S4A			Panel S4B			Panel S4C			Panel S4D
Free quinine (uM)	Buffer capacity		Free doxo(uM)	Buffer capacity		Quinine/Buffer ratio	Buffer capacity		Doxo/Buffer ratio	Buffer capacity
0.001016	0.16492		0.0069743	1.5442		0.005	0.13783		0.075	1.5442
0.0039765	0.55823		0.012894	2.4991		0.01	0.25734		0.125	2.4991
0.0089023	1.5431		0.020147	3.3273		0.05	0.94509		0.175	3.3273
0.021667	2.8496		0.041324	4.3209		0.1	1.9117		0.25	4.3209
0.052372	4.5429		0.07236	5.3225		0.2	3.6581		0.35	5.3225
0.11144	5.7067		0.12108	5.8945		0.35	5.4797		0.45	5.8945
0.49723	5.6987		0.18972	6.0664		0.5	5.9458		0.55	6.0664
1.7383	4.3148		0.29285	5.8858		0.75	4.1261		0.65	5.8858
			0.44059	5.4451		1	5.077		0.75	5.4451
			0.66193	4.9329					0.85	4.9329
			0.94714	4.6819					0.95	4.6819

## Sheet: Fig. S5
Panel S5A				Panel S5B
Doxo conc (uM)	Viability	error bars		Doxo conc (uM)	Viability	error bars	Viability	error bars	Viability	error bars
0.003	0.9854	0.0268			No buffer		0.5-D0		0.2-D0
0.01	0.96538	0.0243		5.9418	0.19235	0.0353	0.34059	0.0281	0.77091	0.04271
0.03	0.99244	0.0281		15.825	0.23902	0.058	0.34719	0.0328	0.79382	0.03249
0.1	0.82047	0.0448		25.709	0.16265	0.0486	0.37563	0.0522	0.81168	0.02191
0.3	0.52524	0.0417		38.064	0.15209	0.0782	0.40637	0.0409	0.814	0.03428
1	0.31674	0.0351		50.418	0.14262	0.037	0.39966	0.0381	0.80707	0.05051
3	0.17785	0.0198
10	0.2089	0.0148
30	0.17632	0.0324

## Sheet: Fig. S6
Panel
DNA buffer conc (uM)	Viability	error bars
8.72	1.0797	0.0365
23.26	1.0024	0.0175
43.62	1.0696	0.0386
65.42	1.1004	0.0259
87.23	1.0462	0.0273

[truncated: 11 more sheets: Fig. S9, Fig. S10, Fig. S11, Fig. S12, Fig. S13, Fig. S15, Fig. S16, Fig. S17, Fig. S18, Fig. S19, Fig. S20]
